# Supplementary material for: Modeling primary microcephaly with human brain organoids reveals fundamental roles of CIT kinase activity
Source: J Clin Invest. 2024 Nov 1;134(21):e175435. doi: 10.1172/JCI175435 (PMC11527453; doi:10.1172/JCI175435)
Supplement: Supporting data values [file jci-134-175435-s127.xlsx]

## Sheet: Fig. 1B
% mice survival
DAYS	Cit -/-	Cit KI/KI
6	1
12	1
12	1
13	1
13	1
13	1
14	1
14	1
16	1
16	1
29	0
7	1
21	1
300		0
300		0
300		0
300		0
300		0
300		0
300		0
300		0
300		0
300		0
300		0
300		0

## Sheet: Fig. 1E
PCL perimeter (mm)
Cit +/+	Cit KI/KI	Cit FS/FS
18.505	18.616	6.893
17.41	16.709	7.314
17.574	12.32	7.389
14.875	16.295

## Sheet: Fig. 1F
Calbindin positive cells / mm
Cit +/+	Cit KI/KI	Cit FS/FS
39.5779	38.3374	48.0064
39.1801	37.2772	49.2527
37.5834	39.0515	47.1608

## Sheet: Fig. 1H
mean number of slips
Cit +/+	Cit KI/KI
0.333333	4
0.555555	2.44444
0.333333	5.44444
4.77778	3.22222
0.333333	3.44444
0	0.222222
0.444444	1
1.77778	1
0.666667	2.22222
0.222222	2.77778
0	0.111111
0.111111	0.222222
0.111111	0.777778
0	0.333333
0.222222	0.222222
	0

## Sheet: Fig. 2B
cCASP3 positive cells/mm2
Cit +/+	Cit KI/KI	Cit FS/FS
23.1	77	219.4
26	40.2	180
33	51.5	250
28	55	200

## Sheet: Fig. 2D
phospho H2AX positive cells/mm2
Cit +/+	Cit KI/KI	Cit FS/FS
20	124.1	450
23	150.7	269.2
30	186.1	352.3

## Sheet: Fig.2E
	cCASP3 levels
	Cit +/+	Cit KI/KI	Cit FS/FS
	1.11913	1.86194	2.8
	1.17257	1.45904	2.3
	0.731934	2.11573	1.6
	0.97636	1.92105	2.43821
	0.988182	1.40658
	1.01182

## Sheet: Fig.2F
	phospho H2AX levels
	Cit +/+	Cit KI/KI	Cit FS/FS
	1	2.54	6
	1.09	3.17	3.18
	0.91	1.68	4.8
	0.89	2.7	4.2
		1.9

## Sheet: Fig. 2H
cCASP3 positive cells/mm2				TUNEL positive cells/mm2
Cit +/+	Cit KI/KI	Cit FS/FS		Cit +/+	Cit KI/KI	Cit FS/FS
25.29	45.55	160		13.08	31.6	228
13.08	42.82	176		10.91	72.25	300
10	29.11	300		4	42.8	294
				6

## Sheet: Fig.2J
53BP1 foci per nuclei
Cit +/+	Cit KI/KI	Cit FS/FS
0	0	8
0	0	3
0	0	2
0	0	3
0	0	4
0	0	1
0	0	2
0	0	1
0	0	2
0	0	4
0	0	1
0	0	1
0	0	2
0	0	2
0	0	3
0	0	2
0	0	1
0	0	2
0	0	5
0	0	2
0	0	3
0	0	2
0	0	2
0	0	2
0	0	2
0	0	2
0	0	2
0	0	1
0	0	1
0	0	1
0	0	1
0	0	1
0	0	1
0	0	1
0	0	1
0	0	1
0	0	1
0	0	1
0	0	1
0	0	1
0	0	1
0	0	4
0	0	2
0	0	2
0	1	4
0	1	3
0	1	2
0	1	1
0	1	1
0	1	2
0	1	7
0	1	1
0	1	1
1	1	1
1	1	4
1	1	8
1	1	7
1	1	5
1	1	4
1	1	1
1	1	1
1	1	1
1	1	2
1	1	1
1	1	2
1	1	1
1	1	7
1	1	2
1	1	6
1	1	2
1	1	9
1	1	2
1	1	1
1	1	2
1	1	2
1	1	3
1	1	5
1	1	3
1	1	3
1	1	3
1	1	4
1	1	6
1	1	3
1	1	2
1	1	2
1	1	1
1	1	3
1	1	2
1	1	1
1	1	1
1	1	3
1	1	3
1	1	3
1	1	8
1	1	6
1	1	7
1	1	3
1	1	2
1	2	3
1	2	6
1	2	6
1	2	1
2	2	2
2	2	4
2	2	2
2	2	4
2	2	2
2	2	1
2	2	1
2	2	2
2	2	2
2	3	3
2	3	1
2	3	1
2	3	11
3	3	1
3	3	1
3	3	2
3	3	4
3	3	2
3	3	1
3	3	1
3	3	1
3	3	1
3	3	1
3	3	4
3	3	2
4	3	4
4	3	2
4	3	3
4	3	2
4	3	6
5	3	1
6	3	2
7	4	6
0	4	2
0	4	4
0	4	12
0	4	6
0	4	1
0	4	1
0	4	2
0	4	8
0	4	2
0	4	7
0	4	1
0	5	1
0	5	2
0	5	3
0	5	1
0	5	4
0	6	2
0	6	2
1	6	2
1	7	1
1	7	1
1	7	3
1	7	0
1	7	0
1	7	0
1	7	0
1	10	0
1	0	0
1	0	0
1	0	0
1	0	0
1	0	0
1	0	0
1	0	0
1	0	0
1	0	0
1	0
1	0	0
1	0	0
1	0	0
2	0	0
3	0	0
5	0	0
5	0	0
0	0	0
0	0	0
0	0	0
0	0	0
0	0	0
0	0	0
0	0	0
0	0	0
0	0
0	0
0	1
0	1
0	1
0	1
0	1
0	1
0	1
0	1
0	1
1	1
1	1
1	1
1	1
1	1
1	1
1	1
1	1
1	1
1	1
1	1
1	1
1	1
1	1
2	1
2	1
2	1
2	1
2	1
2	2
3	2
3	2
3	2
5	2
5	2
7	2
9	2
0	2
0	2
0	2
0	2
0	2
0	2
	2
	2
	2
	2
	3
	3
	3
	3
	3
	3
	3
	3
	3
	4
	4
	6
	6
	6

[truncated: 40 more sheets: Fig.2L, Fig. 4E, Fig. 4F, Fig. 5A, Fig. 5B, Fig. 5D, Fig. 5E, Fig. 5F, Fig. 5H, Fig. 5I, Fig. 5J, Fig. 6B, Fig. 6C, Fig. 6E, Fig. 6F, Fig. S1G, Fig. S1H, Fig. S1I, Fig.S2A, Fig.S2C …]
